# Supplementary material for: Clinical Utility and Diagnostic Accuracy of ROMA, RMI, ADNEX, HE4, and CA125 in the Prediction of Malignancy in Adnexal Masses
Source: Cancers (Basel). 2024 Nov 11;16(22):3790. doi: 10.3390/cancers16223790 (PMC11592863; doi:10.3390/cancers16223790)
Supplement: Supplementary file 1 [file cancers-16-03790-s001.zip]

Archive with 1 entries (1 files):
- cancers-3265123-supplementary.pdf
